# Supplementary material for: Development of a copper metabolism-related gene signature in lung adenocarcinoma
Source: Front Immunol. 2022 Nov 29;13:1040668. doi: 10.3389/fimmu.2022.1040668 (PMC9744782; doi:10.3389/fimmu.2022.1040668)
Supplement: Supplementary Table 2 — Differentially expressed CMRGs. [file Table_2.xlsx]

## Sheet: Sheet1
34 Differentially expressed CMRGs
	logFC	AveExpr	t	P.Value	adj.P.Val	B
CYP1A1	-3.13614	-3.53326	-8.91107	7.14583e-18	5.31811e-17	29.7033
MT1M	-2.99858	0.846829	-15.4572	4.01356e-45	1.42414e-43	91.6648
MT1JP	-2.9605	-4.43208	-13.3858	1.23336e-35	2.89947e-34	70.1408
AOC3	-2.93043	5.61735	-20.9384	2.82924e-72	3.22943e-70	153.711
AQP1	-2.66906	7.68141	-12.1564	2.49873e-30	4.35431e-29	57.3495
S100A12	-2.6368	-1.59346	-12.3677	3.20341e-31	5.88921e-30	60.02
IL1A	-2.5772	-0.402255	-11.4984	1.31403e-27	1.90937e-26	51.7171
MT1A	-2.18531	-0.732526	-8.37245	4.5704e-16	2.93692e-15	25.4934
SNCA	-1.94334	0.557881	-14.9408	1.05801e-42	3.37874e-41	86.1886
ACR	-1.85356	-2.76447	-10.5298	8.99999e-24	1.00867e-22	43.1146
F8	-1.79863	4.10285	-17.8416	1.13456e-56	6.51444e-55	117.98
SLC31A2	-1.6436	-1.52479	-12.3851	2.70086e-31	5.00089e-30	60.2128
SOD3	-1.44529	5.05275	-9.59965	2.67714e-20	2.35864e-19	34.6121
TFRC	-1.26191	7.10114	-9.34557	2.17726e-19	1.79057e-18	32.421
STEAP4	-1.19997	6.62662	-5.55644	4.26883e-08	1.31607e-07	6.87928
MAPT	-1.08902	1.19819	-5.5521	4.37049e-08	1.34552e-07	7.41225
FOXO1	-1.08482	4.4494	-10.7141	1.74186e-24	2.05937e-23	44.2361
JUN	-1.07601	7.68281	-8.80496	1.64578e-17	1.18873e-16	28.1211
MT1L	-1.06261	0.886216	-5.56623	4.04785e-08	1.25093e-07	7.52026
DCT	-1.00664	-2.92041	-4.77789	2.26784e-06	5.79125e-06	3.91784
COA6	1.03832	3.98006	8.12461	2.90103e-15	1.73842e-14	23.4752
AP1S1	1.06035	5.69691	10.4995	1.17666e-23	1.3079e-22	42.3858
STEAP2	1.09915	4.60394	4.75987	2.47127e-06	6.28252e-06	3.31971
F5	1.11582	2.74044	3.5759	0.000379318	0.000739692	-1.23541
MT1H	1.20909	-1.65146	3.8847	0.000114746	0.000239344	0.204459
SORD	1.27889	4.14387	9.23494	5.35583e-19	4.29282e-18	31.9635
HEPHL1	1.33003	-1.51748	4.17066	3.52107e-05	7.83188e-05	1.31812
LOXL2	1.3734	4.99287	6.35296	4.38695e-10	1.66403e-09	11.6758
HAMP	1.47667	-0.120626	5.59415	3.47682e-08	1.08246e-07	7.89172
CDK1	2.11719	4.48579	9.60963	2.46363e-20	2.17457e-19	35.0425
ABCB6	2.12108	-0.767084	11.8322	5.61529e-29	8.88134e-28	54.9809
STEAP1	2.3096	3.63455	7.78612	3.37988e-14	1.85342e-13	21.1987
CP	2.96202	7.13384	8.4248	3.07664e-16	2.00744e-15	25.5103
AOC1	3.17755	2.95519	5.92206	5.56098e-09	1.87661e-08	9.55523
