# Supplementary material for: Development of a copper metabolism-related gene signature in lung adenocarcinoma
Source: Front Immunol. 2022 Nov 29;13:1040668. doi: 10.3389/fimmu.2022.1040668 (PMC9744782; doi:10.3389/fimmu.2022.1040668)
Supplement: Supplementary Table 3 — Univariate Cox regression analysis of differentially expressed CMRGs. [file Table_3.xlsx]

## Sheet: Sheet1
Univariate Cox regression analysis of 34 differentially expressed CMRGs
Tag	HR	Lower	Upper	Wald
LOXL2	1.32274	1.1689	1.49682	9.25601e-06
CDK1	1.28755	1.1274	1.47046	0.000191992
IL1A	1.28473	1.11665	1.47812	0.00046156
MT1A	1.14411	1.03712	1.26213	0.00719549
COA6	1.31093	1.07513	1.59845	0.00745048
STEAP1	1.15024	1.03752	1.2752	0.0078146
SOD3	0.854986	0.755804	0.967184	0.012762
SORD	1.41094	1.05909	1.87969	0.0186611
SLC31A2	0.32261	0.110532	0.941605	0.0384465
AOC3	0.876616	0.770709	0.997077	0.0450133
F8	0.740488	0.549545	0.997774	0.0483127
STEAP2	1.14759	0.999019	1.31825	0.051644
F5	1.123	0.994555	1.26803	0.0612267
S100A12	1.1435	0.988603	1.32266	0.0709785
TFRC	1.10968	0.971339	1.26772	0.125545
AP1S1	1.19205	0.939261	1.51287	0.148553
STEAP4	0.92467	0.828163	1.03242	0.163742
MT1L	1.07934	0.968275	1.20314	0.168187
AQP1	0.950745	0.873552	1.03476	0.242369
DCT	0.339478	0.0507287	2.2718	0.265321
MT1M	1.0577	0.950328	1.1772	0.304371
AOC1	0.96224	0.893078	1.03676	0.311823
ACR	0.633883	0.24083	1.66843	0.355861
HEPHL1	1.13671	0.857428	1.50697	0.37307
JUN	0.931031	0.793725	1.09209	0.380028
CP	1.03489	0.955396	1.121	0.400328
SNCA	0.79174	0.430222	1.45704	0.453011
CYP1A1	0.923753	0.740184	1.15285	0.482899
MAPT	0.870346	0.587643	1.28905	0.488345
HAMP	0.924751	0.701767	1.21859	0.578418
MT1H	0.957791	0.811735	1.13013	0.609444
MT1JP	0.886789	0.385168	2.04169	0.77765
ABCB6	1.07199	0.564979	2.03398	0.831541
FOXO1	1.01237	0.810354	1.26474	0.913811
